# Supplementary material for: Hidradenitis Suppurativa and Comorbid Disorder Biomarkers, Druggable Genes, New Drugs and Drug Repurposing—A Molecular Meta-Analysis
Source: Pharmaceutics. 2021 Dec 26;14(1):44. doi: 10.3390/pharmaceutics14010044 (PMC8779519; doi:10.3390/pharmaceutics14010044)
Supplement: Supplementary file 1 [file pharmaceutics-14-00044-s001.zip]

Archive with 1 entries (1 files):
- pharmaceutics-1508386-supplementary.pdf
